# Supplementary material for: Expression shifts of floral symmetry genes correlate to flower actinomorphy in East Asia endemic Conandron ramondioides (Gesneriaceae)
Source: Bot Stud. 2018 Oct 29;59:24. doi: 10.1186/s40529-018-0242-x (PMC6206312; doi:10.1186/s40529-018-0242-x)
Supplement: Supplementary file 1 — Additional file 1: Table S1. Development procedure of C. ramondioides flower. [file 40529_2018_242_MOESM1_ESM.xlsx]

## Sheet: supporting_table1
		Table S1. Development procedure of C. ramondioides flower
		Stage	Description
		Stage 1	Dome, the floral meristem comprises a hemispherical dome
		Stage 2	Pentagon, five-fold symmetry is stablished, although no floral primordia are visible
		Stage 3	Sepals form as bulges at the points of the pentagon
		Stage 4	Sepals grow, while the floral meristem remains undifferentiated
		Stage 5	Corolla and androecium initiate simultaneously
		Stage 6	Corolla and androecium grow, and gynoecium initiates
		Stage 7	Corolla grows, enfolding the inner whorls, and becomes hirsute and the androecium and gynoecium grow and differentiate
		Stage 8	Sepal closed without peduncle
		Stage 9	Sepal closed with peduncle initiated
		Stage 10	Sepal closed with elongated peduncle
		Stage 11	Sepal closed with erected and elongated peduncle
		Stage 12	Sepal front open, petal length shorter than sepal length
		Stage 13	Petal length longer than sepal length
		Stage 14	Flower openness initiated with immature anther sac
		Stage 15	Flower fillt open with mature anther sac
		Description of stage 1 to 7 follow (Harrison et al., 1999)
		Description of stage 8 to 15 were defined based on observation
		Floral buds at stage 10, 13 and 15 were used to detect gene expression pattern
