# Supplementary material for: Expression shifts of floral symmetry genes correlate to flower actinomorphy in East Asia endemic Conandron ramondioides (Gesneriaceae)
Source: Bot Stud. 2018 Oct 29;59:24. doi: 10.1186/s40529-018-0242-x (PMC6206312; doi:10.1186/s40529-018-0242-x)
Supplement: Supplementary file 2 — Additional file 2: Table S2. Sequences used to reconstruct CYC, RAD and DIV tree. [file 40529_2018_242_MOESM2_ESM.xlsx]

## Sheet: Supplementary_Table2
	Table S2. Sequences used to reconstruct CYC, RAD and DIV tree
	Species	Code of CYC-like genes	NCBI accession number	Code of RAD-like genes	NCBI accession number	Code of DIV-like genes	NCBI accession number
	Gesneriaceae
	Conandron ramondioides	CrCYC1C, CrCYC1D, CrCYC2	MH366524, MH366525 MH366526	CrRAD1, CrRAD2	MH366527, MH366528	CrDIV	MH366529
	Bournea leiophylla	BlCYC1, BlCYC2	EF486283, EF486284	BlRAD	EF211122	BlDIV1, BlDIV2	EF211118, EF211121
	Opithandra dinghushanensis	OpdCYC1C, OpdCYC1D, OpdCYC2A, OpdCYC2B	FJ710518, FJ710519, FJ710520, FJ644637	-	-	-	-
	Didymocarpus citrinus	DcCYC1C, DcCYC1D	AY423158, AY423159	-	-	-	-
	Cyrtandra apiculata	CaCYC1, CaCYC2	AY423160, AY423147	-	-	-	-
	Ramonda myconii	RmCYC1, RmCYC2	This study	-	-	-	-
	Jankaea heldreichii	JhCYC1	FJ501439	-	-	-	-
	Saintpaulia ionantha	-	-	SiRAD1, SiRAD2	Hsu, 2012	-	-
	Sinnigia speciosa	-	-	-	-	SSF_0005898	unpublished
	Plantaginaceae
	Antirrhinum majus	-	-	RAD	AY954971	DIV	AY077453
	Plantago	-	-	-	-	PlDIV	KF964142
